# Supplementary material for: Opportunities and Challenges of Predictive Approaches for the Non-coding RNA in Plants
Source: Front Plant Sci. 2022 Apr 14;13:890663. doi: 10.3389/fpls.2022.890663 (PMC9048598; doi:10.3389/fpls.2022.890663)
Supplement: Supplementary file 1 [file Table_1.XLSX]

## Sheet: supplymental material
Name	Website	Contained ncRNA	Lastest version	Application system	Category	Batch search	Main functions	Number of plant species	Input data type
miRBase	https://www.mirbase.org/search.shtml	miRNA	2019	/	website	No	containing mature microRNAs, their hairpin precursors, functional annotation		name or sequence
Rfam	http://rfam.xfam.org/search	miRNA/Rrna/Srna/snRNA/snoRNA/scaRNA/Trna	2021	/	website	Yes	The Rfam database is a collection of RNA sequence families of structural RNAs including non-coding RNA genes as well as cis-regulatory elements. Each family is represented by a multiple sequence alignment and a covariance model?		name or sequence
miRTarBase	https://mirtarbase.cuhk.edu.cn/~miRTarBase/miRTarBase_2019/php/index.php	miRNA	2020	/	website	No	the interaction information betweeen miRNAs and their target genes, which was supported by experimental evidence	2	name lists
PsRobot	http://omicslab.genetics.ac.cn/psRobot/index.php	miRNA/siRNA	2013	linux	software/website	Yes	stem-loop structure and target prediction	37	sequences
psRNATarget	https://www.zhaolab.org/psRNATarget/analysis	miRNA	2017	/	website	Yes	predict the target genes of the input small RNA sequences or the binding sites between small RNAs and their target genes	140	sequences
miR-PREFeR	https://github.com/hangelwen/miR-PREFeR	miRNA	2015	Linux/MacOS/ Windows	pipeline	Yes	predict miRNAs and pre-miRNA sequences	/	small RNA-Seq data samples/genome-fasta file/gff
PhasiRNAnalyzer	https://cbi.njau.edu.cn/PPSA/	phasiRNAs	2021	Linux/MacOS/ Windows	website/software	Yes	identify phasiRNAs and their target genes	145	sequences
PmiRExAt	http://pmirexat.nabi.res.in/	miRNA	2016	/	website	No	provide the most comprehensive comparative view of plant miRNA expression in multiple tissues and developmental stages	4	sequences
PeTMbase	http://tools.ibg.deu.edu.tr/petmbase/	miRNA	2016	/	website	No	provide a resource for endogenous miRNA target mimics for plants	11	miRNA name
TarBase	http://carolina.imis.athena-innovation.gr/diana_tools/web/index.php?r=tarbasev8%2Findex	miRNA	2018	/	website	Yes	miRNA-gene interactions	4	miRNA and/or gene names
comTAR	http://rnabiology.ibr-conicet.gov.ar/comtar/	miRNA	2014	/	website	No	analyze the variations of known miRNA targets during evolution and to predict previously unknown interactions by focusing on the conservation of the potential targeting	/	miRNA
PNRD	http://structuralbiology.cau.edu.cn/PNRD/index.php	miRNA	2015	/	website	/	integrate the available large information of plant microRNAs data, consisting of microRNA sequence and their target genes, secondary dimension structure, expression profiling, genome browser, etc.	150	/
plantDARIO	http://plantdario.bioinf.uni-leipzig.de/index.py	miRNA	2013	/	website	Yes	plant small non-coding RNAs from small RNA-Seq data	3	small-ncRNA
MiSolRNAdb	http://www.misolrna.org/	miRNA	2018	/	website	No	map position of predicted miRNA target genes, their expression patterns and co-localization with previously identified fruit metabolic QTLs	1	miRNA/target name
miRNEST	http://rhesus.amu.edu.pl/mirnest/copy/	miRNA	2014	/	website	Yes	provide miRNAs/structures/predicted targets	272	/
TAPIR	http://bioinformatics.psb.ugent.be/webtools/tapir/	miRNA	/	/	website	Yes	predict the binding sites of miRNAs in target	10	miRNA/target name sequences
NONCODE	http://www.noncode.org/index.php	tRNA/rRNA	2017	/	website	No	an integrated knowledge database dedicated to non-coding RNAs?	22	/
NPInter	http://bigdata.ibp.ac.cn/npinter4/	ncRNA	2019	/	website	No	provide functional interactions between noncoding RNAs (except tRNAs and rRNAs) and biomolecules (proteins, RNAs and DNAs) which are experimentally verified	2	/
CNCI	https://github.com/www-bioinfo-org/CNCI	LncRNA	2018	Linux/MacOS/ Windows	pipeline	Yes	classify protein-coding and long non-coding transcripts	/	sequences
COME	https://github.com/lulab/COME	LncRNA	2021	linux	pipeline	Yes	annotate lncRNA sequences	/	sequences
CPAT	http://rna-cpat.sourceforge.net/	LncRNA	2021	Linux/MacOS/ Windows	pipeline	Yes	annotate lncRNA sequences	/	sequences
PLncDB	http://www.tobaccodb.org/plncdb/	LncRNA	2020	/	website	Yes	long noncoding RNA Database	80	sequences
RNAshapes	https://bibiserv.cebitec.uni-bielefeld.de/rnashapes	/	2015	/	website	Yes	predict RNA structure	/	sequences
RNAcentral	https://rnacentral.org/	ncRNA	2021	/	website	No	a comprehensive database of non-coding RNA (ncRNA)	1	RNA/DNA sequence
PlantcircBase	http://ibi.zju.edu.cn/plantcircbase/index.php	circRNAs	2020	/	website	Yes	provide browse, search and visualization tools as well as a web-based blast tool, BLASTcirc, for prediction of circRNAs from query sequences based on searching against plant genomes and transcriptomes	19	sequences/IDs
RNAz	https://www.tbi.univie.ac.at/software/RNAz/	/	2011	Linux/Unix/OSX	pipeline	Yes	predict structurally conserved and thermodynamically stable RNA secondary structures in multiple sequence alignments	/	sequences
NUPACK	http://www.nupack.org/partition/new	/	2017	/	website	No	analyze and design of nucleic acid structures, devices, and systems.	/	sequences
RNAComposer	http://rnacomposer.ibch.poznan.pl/	/	2016	/	website	No	offer a new user-friendly approach to the fully automated prediction of large RNA 3D structures	/	sequences
RNAfold	http://rna.tbi.univie.ac.at//cgi-bin/RNAWebSuite/RNAfold.cgi	/	2011	/	website	No	provide programs, web services, and databases, related to our work on RNA secondary structures	/	sequences
RNAcon	http://crdd.osdd.net/raghava/rnacon/	ncRNA	2014	linux	website/software	Yes	predict and classify the non-coding RNAs	/	sequences
CentroidAlign	http://www.ncrna.org/software/centroidalign/	/	2009	linux	pipeline	Yes	multiple alignments of structured RNAs	/	sequences
scaRNAbase	http://gene.fudan.edu.cn/snoRNAbase.nsf	sno/scaRNA	2007	/	website	Yes	present sno/scaRNA-associated genetic and functional data in a user friendly way, by providing access to several database sources via web-accessible search interfaces	10	sequences
fRNAdb	https://dbarchive.biosciencedbc.jp/en/frnadb/download.html	ncRNA	2021	/	website	No	host a large collection of non-coding transcripts including annotated/non-annotated sequences	/	/
Mfold	http://www.unafold.org/mfold/applications/rna-folding-form.php	/	2010	/	website	No	predict the nucleic acid folding and hybridization	/	sequences
Randfold	https://github.com/erbon7/randfold	/	2016	linux	pipeline	Yes	compute the probability that, for a given sequence, the Minimum Free Energy (MFE) of the secondary structure is different from MFE computed with random sequences	/	sequences
miRDeep-P2	https://sourceforge.net/projects/mirdp2/	miRNA	2021	linux	pipeline	Yes	analyze microRNAs (miRNAs) transcriptome in plants	5	sequences
comPARE	https://mpss.danforthcenter.org/tools/mirna_apps/comPARE.php	miRNA	2015	/	website	Yes	predict miRNAs and their targets	4	sequences/IDs
CleaveLand4	https://github.com/MikeAxtell/CleaveLand4/blob/master/CleaveLand4.pl	miRNA	2018	linux	pipeline	Yes	predict the binding sites of miRNAs in target	/	sequences
